# Supplementary material for: Evolution and distribution of medullary bone: evidence from a new Early Cretaceous enantiornithine bird
Source: Natl Sci Rev. 2019 Dec 19;7(6):1068–78. doi: 10.1093/nsr/nwz214 (PMC8289052; doi:10.1093/nsr/nwz214)
Supplement: nwz214_Supplemental_Files [file nwz214_supplemental_files.zip]

Archive with 2 entries (2 files):
- Supplementary_Table_2.xlsx
- Supplementary Materials.pdf
