# Supplementary material for: Evolution and distribution of medullary bone: evidence from a new Early Cretaceous enantiornithine bird
Source: Natl Sci Rev. 2019 Dec 19;7(6):1068–78. doi: 10.1093/nsr/nwz214 (PMC8289052; doi:10.1093/nsr/nwz214)
Supplement: nwz214_Supplemental_Files [file nwz214_supplemental_files.zip › Supplementary_Table_2.xlsx]

## Sheet: Appendix
	Species name	Collection number	Number of "skeletal regions" containing MB	Number of considered "skeletal regions"	percentage of skeleton containing MB	Log10 (body mass)	Log10(egg mass)	Developmental mode	Reference for MB in modern birds	Reference for developmental modle	Reference for egg mass	Reference for female body mass	Notes
Modern birds	Aethia pusilla	CM S15857	0	19	0	1.92428	1.24155	semiprecocial	Canoville et al., 2019	Starck and Ricklefs, 1998	Roby and Brink, 1986	Dunning, 2007
	Alisterus chloropterus	CM S16123	7	18	0.388889	2.13354	1.03342	altricial	Canoville et al., 2019		Juan et al., 2017	Juan et al., 2017	the egg mass and body mass are based on Aprosmictus erythropterus (Juan et al., 2017), because of the close phylogeny and close body mass between these two taxa (136 g comparbed with 156 g)
	Anas luzonica	TMM M5395	15	19	0.789474	2.92993	1.67897	precocial	Canoville et al., 2019	Sibly et al., 2012	Canoville et al., 2019	Canoville et al., 2019
	Antrostomus carolinensis	CM S10506	10	19	0.526316	2.03743	1.10721	altricial	Canoville et al., 2019	https://animaldiversity.org/	Juan et al., 2017	Juan et al., 2017
	Ardea alba	CM S13237	6	17	0.352941	2.90956	1.5955	altricial	Canoville et al., 2019	Sibly et al., 2012	Dyke and Kaiser, 2010	Dyke and Kaiser, 2010
	Bonasa umbellus	CM S16804	8	19	0.421053	2.72591	1.30103	precocial	Canoville et al., 2019	Sibly et al., 2012	Juan et al., 2017	Juan et al., 2017
	Bubo virginianus	CM S5027	2	19	0.105263	3.13194	1.80209	altricial	Canoville et al., 2019	Sibly et al., 2012	Juan et al., 2017	Juan et al., 2017
	Cardinalis cardinalis	TMM M8909	13	19	0.684211	1.62118	0.653213	altricial	Canoville et al., 2019	Sibly et al., 2012	www.caringcardinals.com/cardinal-facts	Dunning, 2007
	Cissa chinensis	CM S14901	15	18	0.833333	2.02119	0.845098	altricial	Canoville et al., 2019	Sibly et al., 2012	Juan et al., 2017	Juan et al., 2017	the egg mass and body mass are based on Gymnorhinus cyanocephalus (Juan et al., 2017), because of the close phylogeny and close body mass between these two taxa (105 g comparbed with 120-124 g)
	Coccyzus americanus	TMM M11960	9	19	0.473684	1.79934	0.973128	altricial	Canoville et al., 2019	Sibly et al., 2012	Canoville et al., 2019	Canoville et al., 2019
	Coccyzus americanus	CM S6632	10	19	0.526316	1.79934	0.973128	altricial	Canoville et al., 2019	Sibly et al., 2012	Dyke and Kaiser, 2010	Dyke and Kaiser, 2010
	Colinus virginianus	TMM M6536	14	19	0.736842	2.25042	0.94939	precocial	Canoville et al., 2019	Sibly et al., 2012	Juan et al., 2017	Juan et al., 2017
	Corvus brachyrhynchos	CM S2794	9	18	0.5	2.69373	1.32654	altricial	Canoville et al., 2019	Sibly et al., 2012	Canoville et al., 2019	Canoville et al., 2019
	Crypturellus boucardi	MCZ Orn 336971	10	19	0.526316	2.65706	1.36173	precocial	Canoville et al., 2019	https://animaldiversity.org/	Schönwetter, 1961	Dunning, 2007
	Crypturellus cinnamomeus	MCZ Orn 347981	12	19	0.631579	2.62531	1.54407	precocial	Canoville et al., 2019		Juan et al., 2017	Juan et al., 2017
	Cygnus atratus	CM S16508	16	19	0.842105	3.7364	2.41497	precocial	Canoville et al., 2019	Sibly et al., 2012	Canoville et al., 2019	Canoville et al., 2019
	Dryobates pubescens	CM S8375	10	19	0.526316	1.53148	0.431364	altricial	Canoville et al., 2019	https://birdsna.org	Juan et al., 2017	Juan et al., 2017	the egg mass and body mass are based on Jynx torquilla (Juan et al., 2017), because of the close phylogeny and close body mass between these two taxa (34 g comparbed with 20.7-32.2 g)
	Halcyon leucocephala	CM S13284	5	19	0.263158	1.5563	0.643453	altricial	Canoville et al., 2019	Sibly et al., 2012	Juan et al., 2017	Juan et al., 2017	the egg mass and body mass are based on Alcedo atthis (Juan et al., 2017), because of the close phylogeny and close body mass between these two taxa (36 g comparbed with 41.8 g)
	Laterallus leucopyrrhus	CM S11006	17	19	0.894737	1.76343	0.90309	precocial	Canoville et al., 2019	Taylor, 2010	Juan et al., 2017	Juan et al., 2017	the egg mass and body mass are based on Neocrex erythrops (Juan et al., 2017), because of the close phylogeny and close body mass between these two taxa (58 g comparbed with 45.5 g)
	Leptotila cassinii	CM S10149	8	19	0.421053	2.18469	0.892095	altricial	Canoville et al., 2019	Sibly et al., 2012	Juan et al., 2017	Juan et al., 2017	the egg mass and body mass are based on Zenaida asiatica (Juan et al., 2017), because of the close phylogeny and close body mass between these two taxa (153 g comparbed with 159 g)
	Limnodromus griseus	TMM M8889	16	19	0.842105	2.03941	1.24304	precocial	Canoville et al., 2019	Sibly et al., 2012	Canoville et al., 2019	Canoville et al., 2019
	Lonchura punctulata	TMM M6977	18	19	0.947368	1.13354	0.255273	altricial	Canoville et al., 2019	Sibly et al., 2012	Juan et al., 2017	Dunning, 2007
	Meleagris gallopavo	NCSM 10222	8	19	0.421053	3.63347	1.82413	precocial	Canoville et al., 2019	Sibly et al., 2012	Canoville et al., 2019	Canoville et al., 2019
	Micrastur ruficollis guerilla	CM S9081	4	19	0.210526	2.41664	1.44716	altricial	Canoville et al., 2019	https://animaldiversity.org/	Canoville et al., 2019	Canoville et al., 2019
	Molothrus ater	CM S11856	13	19	0.684211	1.63347	0.491362	altricial	Canoville et al., 2019		Juan et al., 2017	Juan et al., 2017
	Nothocercus bonapartei intercedens	MVZ Bird 138066	9	14	0.642857	2.88252	2.02119	precocial	Canoville et al., 2019		Schönwetter, 1961	Dunning, 2007
	Nothoprocta ornata	MVZ Bird 127163	8	18	0.444444	2.82866	1.63347	precocial	Canoville et al., 2019	https://neotropical.birds.cornell.edu	Schönwetter, 1961	Dunning, 2007
	Phaethornis superciliosus	CM S8888	15	19	0.789474	0.799341	-0.49485	altricial	Canoville et al., 2019	https://animaldiversity.org/	www.hbw.com	Dunning, 2007
	Phalaropus lobatus	CM S15978	14	18	0.777778	1.53148	0.80956	precocial	Canoville et al., 2019	Sibly et al., 2012	Canoville et al., 2019	Canoville et al., 2019
	Ptilinopus melanospilus	TMM M11422	11	19	0.578947	2.0607	0.845098	altricial	Canoville et al., 2019		Juan et al., 2017	Juan et al., 2017	the egg mass and body mass are based on Geotrygon montana (Juan et al., 2017), because of the close phylogeny and close body mass between these two taxa (115 g comparbed with 92 g)
	Rhea americana intermedia	YPM 148246	5	17	0.294118	4.35218	2.77815	precocial	Canoville et al., 2019	Dyke and Kaiser, 2010	Canoville et al., 2019	Canoville et al., 2019
	Scolopax minor	CM S4855	15	19	0.789474	2.33244	1.25285	precocial	Canoville et al., 2019	Sibly et al., 2012	Canoville et al., 2019	Canoville et al., 2019
	Sterna dougallii	CM S7995	16	19	0.842105	2.04922	1.27875	semialtricial	Canoville et al., 2019	Sibly et al., 2012	Canoville et al., 2019	Canoville et al., 2019	The egg mass and body mass is based on Sterna paradisaea (Juan et al., 2017), given the close mean body mass of female of these two species (110 g , 112 g)
	Strix varia	CM S14307	0	19	0	2.94101	1.65801	altricial	Canoville et al., 2019	Sibly et al., 2012	Canoville et al., 2019	Canoville et al., 2019
	Tinamotis pentlandii	MVZ Bird 127168	7	19	0.368421	2.81291	1.63347	precocial	Canoville et al., 2019		Schönwetter, 1961	Dunning, 2007
	Tinamus major	MCZ Orn 342774	8	18	0.444444	3.01199	1.8451	precocial	Canoville et al., 2019		Juan et al., 2017	Dunning, 2007
	Turdus migratorius	CM S12041	15	19	0.789474	1.89487	0.835056	altricial	Canoville et al., 2019	Sibly et al., 2012	Carey et al., 1983	Dunning, 2007
	Tyrannus verticalis	TMM M12926	9	16	0.5625	1.60206	0.591065	altricial	Canoville et al., 2019	https://birdsna.org	Juan et al., 2017	Dunning, 2007
Mesosoic birds	Mirusavis parvus	IVPP V18692	12	13	0.00923077	1.20412	0.514548	precocial
References	Canoville, A., M. H. Schweitzer, and L. E. Zanno. 2019. Systemic distribution of medullary bone in the avian skeleton: ground truthing criteria for the identification of reproductive tissues in extinct Avemetatarsalia. BMC Evolutionary Biology 19:71.
	Carey, C., S. D. Garber, E. L. Thompson, and F. C. James. 1983. Avian reproduction over an altitudinal gradient. II. Physical characteristics and water loss of eggs. Physiological Zoology 56:340-352.
	Dyke, G. J., and G. W. Kaiser. 2010. Cracking a developmental constraint: egg size and bird evolution. Records of the Australian Museum 62:207-216.
	Juang, J.-Y., P.-Y. Chen, D.-C. Yang, S.-P. Wu, A. Yen, and H.-I. Hsieh. 2017. The avian egg exhibits general allometric invariances in mechanical design. Scientific Reports 7:14205.
	Roby, D. D., and K. L. Brink. 1986. Breeding biology of Least Auklets on the Pribilof Islands, Alaska. The Condor: Ornithological Applications 88:336-346.
	Schönwetter, M. 1960. Handbuch der Oologie. Akademie-Verlag, Berlin.
	Sibly, R. M., C. C. Witt, N. A. Wright, C. Venditti, W. Jetz, and J. H. Brown. 2012. Energetics, lifestyle, and reproduction in birds. PNAS 109:10937-10941.
	Starck, J. M., and R. E. Ricklefs. 1998. Avian growth and development: evolution within the altricial-precocial spectrum. Oxford University Press, New York.
	Dunning J. CRC handbook of avian body masses 2nd ed. Boca Raton, Florida: CRC Press; 2008.
	Taylor, B. 2010. Rails: a guide to rails, crakes, gallinules and coots of the world. Bloomsbury Publishing.
	https://animaldiversity.org/ (last accessed on 22th May, 2019)
	https://birdsna.org (last accessed on 22th May, 2019)
	https://neotropical.birds.cornell.edu (last accessed on 22th May, 2019)
	www.caringcardinals.com/cardinal-facts (last accessed on 22th May, 2019)
	www.hbw.com (last accessed on 22th May, 2019)
